# Supplementary material for: Calcium Ion Sensors with Unrivaled Stability and Selectivity Using a Bilayer Approach with Ionically Imprinted Nanocomposites
Source: Nanomaterials (Basel). 2025 May 15;15(10):741. doi: 10.3390/nano15100741 (PMC12114124; doi:10.3390/nano15100741)
Supplement: Supplementary file 1 [file nanomaterials-15-00741-s001.zip]

Archive with 1 entries (1 files):
- nanomaterials-3573895-supplementary.pdf
